# Supplementary material for: Systematic Review of the Short-Term versus Long-Term Duration of Antibiotic Management for Neutropenic Fever in Patients with Cancer
Source: Cancers (Basel). 2023 Mar 5;15(5):1611. doi: 10.3390/cancers15051611 (PMC10001032; doi:10.3390/cancers15051611)
Supplement: Supplementary file 1 [file cancers-15-01611-s001.zip]

Archive with 1 entries (1 files):
- cancers-2181732-supplementary.pdf
